# Supplementary material for: Integrating gut and IgA‐coated microbiota to identify Blautia as a probiotic for enhancing feed efficiency in chickens
Source: Imeta. 2024 Dec 23;4(1):e264. doi: 10.1002/imt2.264 (PMC11865324; doi:10.1002/imt2.264)
Supplement: Supplementary file 2 — Table S1. The significant differences of microbial composition at the phylum and genus levels. Table S2. Relative abundance of cecal microbiota at the phylum level. Table S3. Relative abundance of cecal microbiota at the genus level. Table S4. Sample number for 16S rRNA sequencing. [file IMT2-4-e264-s001.xlsx]

## Sheet: S1
Table S1 The significant differences of microbial composition at the phylum and genus levels.
Phylum level	Phylum	mean(L-FE)	SD(L-FE)	mean(H-FE)	SD(H-FE)	p.value	FDR
Day 1	Firmicutes	95.278	12.0897	99.9042	0.068173	4.8e-05	0.000816
	Proteobacteria	4.19927	12.2511	0.005866	0.00424	0.000143	0.001216
	Bacteroidetes	0.414711	0.456041	0.064024	0.043978	0.001643	0.00931
	Actinobacteria	0.062169	0.061767	0.018016	0.028334	0.007442	0.031628
	Unclassified	0.005833	0.00474	0.001739	0.001809	0.022148	0.075303
Day 9	Proteobacteria	0.037905	0.085535	0.959302	2.40497	0.033828	0.366294
Day 49	Euryarchaeota	12.0374	2.90196	8.37123	3.34407	0.006447	0.141834
	Acidobacteria	0.01453	0.03225	0	0	0.024329	0.267619
	Synergistetes	0.484502	0.607696	1.31299	1.23605	0.046919	0.344073
Day 70	Verrucomicrobia	0.007833	0.0074	0.002063	0.00253	0.006597	0.125343
	Synergistetes	1.3178	0.67318	0.816094	0.447496	0.025469	0.241955
Day 140	Acidobacteria	0.005496	0.009973	0	0	0.030879	0.350847
Genus level	Genus	mean(A)	SD(A)	mean(B)	SD(B)	p.value	FDR
Day 1	Bacteroides	0.158482	0.144628	0.025727	0.023705	0.001155	0.04851
	Phascolarctobacterium	0.013729	0.014208	0.002226	0.003451	0.00462	0.087052
	Faecalibacterium	0.026	0.017514	0.007897	0.009793	0.006218	0.087052
	Corynebacterium	0.019993	0.03629	0.000554	0.001013	0.019883	0.192817
	Parabacteroides	0.007843	0.011128	0.001478	0.000862	0.027461	0.192817
	Methanobrevibacter	0.030059	0.038334	0.004412	0.003321	0.031031	0.192817
	Megasphaera	0.009866	0.00578	0.004661	0.007636	0.032736	0.192817
	Desulfovibrio	0.009343	0.007116	0.003128	0.003738	0.038745	0.192817
	Peptococcus	0.005171	0.005925	0.001473	0.00174	0.041318	0.192817
Day 9	Streptococcus	0.000467	0.001222	0.404849	1.36695	3.2e-05	0.001376
	Megasphaera	0.00438	0.004112	0.01339	0.00831	0.003411	0.060085
	Escherichia	0.026852	0.088262	0.944783	2.40534	0.004192	0.060085
	Bacteroides	0.036281	0.022455	0.062631	0.034821	0.014044	0.145409
	Candidatus_Arthromitus	0.052659	0.054233	0.013852	0.019006	0.016908	0.145409
	Barnesiella	0.000293	0.000714	0.001471	0.001592	0.034535	0.213968
	Sutterella	0.001469	0.001383	0.000444	0.001151	0.037708	0.213968
	Parabacteroides	0.002278	0.003311	0.004414	0.002503	0.039808	0.213968
Day 49	Enterococcus	0.014794	0.017709	0.035166	0.030134	0.003054	0.131322
	Methanobrevibacter	12.0367	2.90159	8.36955	3.34389	0.006447	0.13861
Day 70	Ruminococcus	1.62985	0.768276	3.19355	1.4964	0.001019	0.037351
	Gemmiger	0.001187	0.003941	0.045727	0.079482	0.001822	0.037351
	Butyricimonas	0.154819	0.075572	0.089096	0.048167	0.016754	0.171729
	Megasphaera	1.71067	0.912929	0.918786	0.569178	0.016754	0.171729
	Megamonas	0.227234	0.496726	0.886359	1.03995	0.028132	0.194188
	Veillonella	0	0	0.001768	0.003632	0.030879	0.194188
	Dorea	0.458097	0.170308	0.741695	0.372503	0.033154	0.194188
	Streptococcus	0.000256	0.00065	0.088685	0.313549	0.038143	0.195483
Day 140	Coprobacillus	0.056203	0.024399	0.094437	0.045126	0.014477	0.318494
	cc_115	0.047369	0.034533	0.097658	0.066298	0.014477	0.318494
	Barnesiella	0.10899	0.10029	0.211369	0.13231	0.029103	0.339669
	Paraprevotella	0.120879	0.245002	0	0	0.030879	0.339669
	Butyricimonas	0.028927	0.026531	0.062343	0.087446	0.042653	0.37288
The significance of differences in relative abundance between the two chicken lines at various time points was analyzed using a Wilcoxon rank-sum test with Benjamini-Hochberg FDR correction.

## Sheet: S2
Table S2 Relative abundance of cecal microbiota at the phylum level.
Name	Day 1		Day 9		Day 49		Day 70		Day 140
	L-FE	H-FE	L-FE	H-FE	L-FE	H-FE	L-FE	H-FE	L-FE	H-FE
Unclassified	0.005833	0.001739	0.071691	0.021688	0.823863	0.448704	0.536898	0.419756	1.5855	1.09518
Acidobacteria	0	0	0.000296	0	0.01453	0	0.000402	0	0.005496	0
Armatimonadetes	0	0	0	0.000138	0.00226	0.000137	0.000134	0.000153	0.000869	0
Chloroflexi	0	0	0	0.000149	0.001197	0	0	0	0.000709	0.000132
Gemmatimonadetes	0	0	0	0	0.000296	0.000137	0	0	0.001002	0
Planctomycetes	0	0	0	0	0.000148	0	0	0	0.000143	0
Verrucomicrobia	0	0	0.000599	0	0.012874	0.004699	0.007833	0.002063	0.00462	0.001862
Deferribacteres	0.000171	0	0.00075	0.000857	0.073006	0.132531	0.462709	0.168234	0.13245	0.172883
Lentisphaerae	0.000171	0	0	0	0.013142	0.009684	0.008405	0.0084	0.030203	0.027449
TM7	0.000352	0.000143	0	0	0.007486	0.003575	0.019338	0.015967	0.025697	0.019158
Cyanobacteria	0.000355	0	0.002357	0.000283	0.289714	0.21346	0.096503	0.100931	0.249122	0.166365
Fusobacteria	0.000369	0	0	0	0.000149	0.000126	0	0.001695	0.018602	0.131518
Crenarchaeota	0.000555	0	0	0.000149	0.00663	0.000539	0.000134	0	0.003121	0
WPS_2	0.000685	0	0.000151	0	0.000154	0	0	0.000144	0.076411	0.182578
Spirochaetes	0.000871	0.000134	0	0.000153	0	0	0	0	0.035445	0.060701
Elusimicrobia	0.000901	0.000293	0.000296	0.000297	0.000303	0.000239	0.024934	0.000578	0.440695	0.472143
Tenericutes	0.002274	0.001024	0.835278	0.526332	0.662169	0.701279	0.627835	0.48268	0.471835	0.510695
Synergistetes	0.00321	0.000132	0.001491	0.000438	0.484502	1.31299	1.3178	0.816094	0.470736	0.514064
Euryarchaeota	0.030059	0.004412	0.017687	0.009842	12.0374	8.37123	11.1876	9.45771	6.1102	8.50059
Actinobacteria	0.062169	0.018016	1.32099	0.942885	0.436403	0.348713	1.70001	2.66388	2.828	1.99581
Bacteroidetes	0.414711	0.064024	3.08974	1.44843	45.9672	49.0101	53.1088	50.7658	48.4795	46.9437
Proteobacteria	4.19927	0.005866	0.037905	0.959302	2.17041	2.81496	2.84921	2.66466	2.86599	3.00182
Firmicutes	95.278	99.9042	94.6208	96.0891	36.9961	36.6269	28.0515	32.4312	36.1637	36.2034

## Sheet: S3
Table S3 Relative abundance of cecal microbiota at the genus level.
Name	Day 1		Day 9		Day 49		Day 70		Day 140
	L-FE	H-FE	L-FE	H-FE	L-FE	H-FE	L-FE	H-FE	L-FE	H-FE
Others	0.008029	0.005882	0.42426	0.461172	0.527472	0.438037	0.319764	0.300342	0.462473	0.368828
Aeriscardovia	0	0	0.000143	0	0	0	0	0	0.461337	0.000949
Eubacterium	0	0	0	0.000582	0.000152	0.000622	0.002979	0.039902	0.041534	0.064138
Veillonella	0	0	0	0	0.000153	0.000253	0	0.001768	0.067584	0.007859
Mucispirillum	0.000171	0	0.00075	0.000857	0.073006	0.132531	0.462709	0.168234	0.13245	0.172883
Streptococcus	0.000186	0.000741	0.000467	0.404849	0.004781	0.024315	0.000256	0.088685	0.139382	0.098608
Collinsella	0.000187	0.000535	0	0.000283	0.060501	0.02937	0.125907	0.100189	0.060564	0.079428
Fusobacterium	0.000369	0	0	0	0.000149	0.000126	0	0.001695	0.018602	0.131518
Butyricimonas	0.000507	0.000143	0	0.00015	0.322572	0.133744	0.154819	0.089096	0.028927	0.062343
Helicobacter	0.00054	0.000147	0.000158	0.000133	0.117313	0.124595	0.186548	0.079813	0.021842	0.006132
Paraprevotella	0.000553	0	0	0.000448	0	0	0	0	0.120879	0
Rothia	0.000562	0.000272	0.000763	0.000153	0	0.000407	0	0	0.3097	0
Bifidobacterium	0.000567	0.000401	0.00015	0.00045	0.001206	0.015499	0.037588	0.016393	0.060813	0.020477
Candidatus_Arthromitus	0.001052	0.00058	0.052659	0.013852	0	0.001119	0.000827	0.002325	2.06527	0.000128
Barnesiella	0.00141	0.000459	0.000293	0.001471	0.707396	0.523999	0.266931	0.224133	0.10899	0.211369
Sutterella	0.002361	0.000274	0.001469	0.000444	0.270632	0.424899	0.527486	0.293498	0.616056	0.482447
Megamonas	0.003422	0.000302	0.005147	0.004488	0.00256	0.437004	0.227234	0.886359	2.66237	3.73018
Epulopiscium	0.003558	2.26471	0.001046	0	0.000299	0.00025	0	0	0	0
Gemmiger	0.003604	0.001201	0.001521	0.002099	0.001348	0.000772	0.001187	0.045727	0.454905	0.75118
Dorea	0.004384	0.002137	1.33085	1.51149	0.685483	0.625982	0.458097	0.741695	0.409932	0.463255
Blautia	0.004758	0.002767	3.06948	2.57843	0.966501	0.92959	0.41264	0.655371	0.529002	0.652033
Peptococcus	0.005171	0.001473	0.002907	0.003373	1.02143	1.09411	0.64635	1.04383	0.339476	0.52825
YRC22	0.005651	0.001152	0.001053	0.001955	0.001349	0.031478	0.167472	0.311741	0.540436	0.796712
Oscillospira	0.005973	0.004243	2.94926	2.76024	1.7498	1.59867	1.1547	1.18621	1.45559	1.4791
Parabacteroides	0.007843	0.001478	0.002278	0.004414	0.633673	0.50737	0.437457	0.610303	1.01216	1.13792
Desulfovibrio	0.009343	0.003128	0.004788	0.007757	1.33887	1.7107	1.82994	1.65139	1.73836	2.2398
Megasphaera	0.009866	0.004661	0.00438	0.01339	1.98617	0.751071	1.71067	0.918786	2.03082	2.14154
Prevotella	0.011551	0.002149	0.003962	0.003078	0.153753	0.48987	1.55667	1.055	2.76674	1.54692
Bacillus	0.011827	0.114227	0.00194	0.000442	0.001375	0.001258	0.000646	0.000864	0.025038	0.00013
Phascolarctobacterium	0.013729	0.002226	0.010482	0.007885	3.51046	3.9079	3.33797	2.709	3.36153	3.45893
Coprococcus	0.016125	0.004602	3.69324	4.18397	4.25421	2.74394	2.04294	2.1383	1.96607	2.07217
Corynebacterium	0.019993	0.000554	0.000749	0.000299	0	0.000249	0.000384	0.001694	0.050097	0.000686
cc_115	0.024447	0.020052	1.34051	1.30424	0.12187	0.165424	0.100781	0.198602	0.047369	0.097658
Faecalibacterium	0.026	0.007897	1.2307	0.472047	2.55439	2.91805	2.84887	2.77412	4.00296	3.65757
Methanobrevibacter	0.030059	0.004412	0.017687	0.009694	12.0367	8.36955	11.1762	9.45584	6.09406	8.49458
Lactobacillus	0.0314	0.714198	13.5732	12.7793	4.00836	4.842	3.56661	4.01306	4.99284	3.35415
Butyricicoccus	0.068833	1.55363	2.11978	1.2404	0.084596	0.080265	0.030454	0.029507	0.033932	0.035483
Staphylococcus	0.077019	0.010858	0.000319	0.0003	0.000608	0.001452	0.000251	0.00151	0.039288	0.000285
Bacteroides	0.158482	0.025727	0.036281	0.062631	22.3438	21.3219	15.8271	14.2196	11.6108	13.1536
Ruminococcus	0.246531	0.059259	12.4558	12.1501	2.45982	2.8583	1.62985	3.19355	1.70435	2.19531
Escherichia	4.17037	0.000734	0.026852	0.944783	0.035366	0.114177	0.029684	0.322889	0.018285	0.008754
Coprobacillus	4.21597	4.94918	1.37082	1.06707	0.111713	0.153974	0.059745	0.092237	0.056203	0.094437
Clostridium	26.8459	34.2663	0.741359	0.702319	0.095563	0.122254	0.171198	0.089032	0.076898	0.065125
Enterococcus	33.2356	26.0018	0.184413	0.267922	0.014794	0.035166	0.01886	0.041665	0.070841	0.025515

## Sheet: S4
Table S4 Sample number for 16S rRNA sequencing.
Sample information			Group	Sample number
With out FMT	Cecal microbiome	1d	L-FE	9
			H-FE	11
		9d	L-FE	13
			H-FE	13
		49d	L-FE	12
			H-FE	14
		70d	L-FE	14
			H-FE	13
		140d	L-FE	13
			H-FE	14
	IgA-coated microbiome	49d	L-FE	15
			H-FE	12
		70d	L-FE	10
			H-FE	7
		140d	L-FE	15
			H-FE	11
Post-FMT	Cecal microbiome	Post-FMT	L-FE	14
			FMT	15
			H-FE	14
	IgA-coated microbiome	Post-FMT	LIgA	11
			FIgA	13
			HIgA	11
